# Supplementary material for: Spatiotemporal Variation and Networks in the Mycobiome of the Wheat Canopy
Source: Front Plant Sci. 2017 Aug 2;8:1357. doi: 10.3389/fpls.2017.01357 (PMC5539183; doi:10.3389/fpls.2017.01357)
Supplement: TABLE S1 — Operational taxonomic unit (OTU) table including disease assessments of Zymoseptoria tritici and Blumeria graminis (percent coverage of leaf area). List of samples used in this study and their average scores for diseases based on visual assessments at the two locations. The total number of reads for each OTU and sample is shown. [file Table_1.XLSX]

## Sheet: OTU_tableS1
SampleID	BarcodeSequence	Labnumber	Cultivar	Leaf position	Time	Location	Replicate	Septoria disease assessment as average of three replicates (% leaf area covered)	Powdery mildew disease assessment (% leaf area covered)	Totalreads	TotalOTUs	SH230790.06FU_JQ070598_reps	SH227804.06FU_AM084436_reps	SH216503.06FU_AF444373_refs	SH206979.06FU_AF181709_reps	SH197185.06FU_AF314985_refs	SH196053.06FU_HQ446042_reps	SH212315.06FU_AY212987_refs	SH229035.06FU_JN943126_reps	SH196707.06FU_AY015439_refs	SH196529.06FU_JF700867_refs	SH217649.06FU_AB072233_refs	SH196961.06FU_AF444379_refs	SH228428.06FU_AY854976_reps	SH212074.06FU_AM262438_reps	SH198056.06FU_AJ581050_refs	SH227809.06FU_HM239801_reps	SH227282.06FU_GU328520_reps	SH206219.06FU_AY743636_refs	SH219567.06FU_AF444524_refs	SH216152.06FU_AY607019_reps	SH196962.06FU_EU070927_reps	SH212655.06FU_KF251253_refs	SH219633.06FU_FN386267_reps	SH213439.06FU_GU721297_reps	SH214185.06FU_DQ426516_reps	SH227424.06FU_AM901681_reps	SH212317.06FU_AF444530_refs	SH197114.06FU_AF444407_refs	SH199848.06FU_JF828314_reps	SH234732.06FU_JF424305_reps	SH199689.06FU_JN943130_reps	SH216504.06FU_AF444349_refs	SH216501.06FU_AF444354_refs	SH237453.06FU_Z99697_reps	SH213115.06FU_DQ195780_reps	SH196972.06FU_AB494715_reps	SH219277.06FU_AY239215_refs	SH206997.06FU_KF251268_reps
PA.1F.15A	ATACGACGTA	13	Hereford	1	69-71	Flakkebjerg	1	4.2	0	2338	20	0	0	0	0	0	0	0	0	0	482	0	1	0	0	149	0	0	0	0	0	3	0	0	0	0	0	18	0	0	0	0	0	0	0	0	0	0	0
PA.1F.16A	TCACGTACTA	14	Hereford	1	69-71	Flakkebjerg	2	4.2	0	1767	27	0	0	0	0	0	0	0	0	0	426	0	1	0	0	101	0	0	0	0	0	6	2	0	0	0	0	17	0	0	0	0	0	0	0	0	0	0	0
PA.1F.17A	CGTCTAGTAC	15	Hereford	1	69-71	Flakkebjerg	3	4.2	0	2356	18	0	0	0	0	0	0	0	0	0	463	0	0	0	0	154	0	0	0	0	0	4	0	0	0	0	0	11	0	0	0	0	0	0	0	0	0	0	0
PA.1F.18A	TCTACGTAGC	16	Hereford	2	69-71	Flakkebjerg	1	16.7	0	2069	27	0	0	0	1	0	0	0	0	0	1288	0	10	0	0	51	0	0	0	0	0	4	0	0	0	0	0	27	0	0	0	0	0	0	2	0	0	0	0
PA.1F.19A	TGTACTACTC	17	Hereford	2	69-71	Flakkebjerg	2	16.7	0	2274	22	0	0	0	0	0	0	0	0	0	1390	0	8	0	0	41	0	0	0	0	0	7	1	0	0	0	0	11	0	0	0	0	0	0	1	0	0	0	0
PA.1F.20A	ACGACTACAG	18	Hereford	2	69-71	Flakkebjerg	3	16.7	0	3324	17	0	0	0	0	0	0	0	0	0	2631	0	6	0	0	32	0	0	0	0	0	3	0	0	0	0	0	10	0	0	0	0	0	0	0	0	0	0	0
PA.1F.21A	CGTAGACTAG	19	Hereford	3	69-71	Flakkebjerg	1	30		3144	19	0	0	0	4	0	0	0	0	0	2371	0	33	0	0	25	0	0	0	0	0	17	0	0	0	0	0	7	0	0	0	0	0	0	0	0	0	0	0
PA.1F.22A	TACGAGTATG	20	Hereford	3	69-71	Flakkebjerg	2	30		3694	19	0	0	0	2	0	0	0	0	0	3106	0	3	0	0	20	0	0	0	0	0	1	0	0	0	0	0	7	0	0	0	0	0	0	0	0	0	0	0
PA.1F.23A	TACTCTCGTG	21	Hereford	3	69-71	Flakkebjerg	3	30		2703	19	0	0	0	2	0	0	0	0	0	2034	0	10	0	0	38	0	0	0	0	0	10	0	0	0	0	0	3	0	0	0	0	0	0	0	0	0	0	0
PA.1F.24A	TAGAGACGAG	22	Tabasco	1	69-71	Flakkebjerg	1	3.3	0	1750	18	0	0	1	0	0	0	0	0	0	227	0	2	0	0	204	0	0	0	0	0	2	0	0	0	0	0	14	0	0	0	0	0	0	0	0	0	0	0
PA.1F.25A	TCGTCGCTCG	23	Tabasco	1	69-71	Flakkebjerg	2	3.3	0	1852	21	0	0	0	0	0	0	0	0	0	396	0	2	0	0	77	0	0	0	0	0	1	0	0	0	0	0	29	0	1	0	0	0	0	0	0	0	0	0
PA.1F.26A	ACATACGCGT	24	Tabasco	1	69-71	Flakkebjerg	3	3.3	0	2776	26	0	0	0	0	0	0	0	0	0	603	0	7	0	0	173	0	0	0	0	0	5	0	1	0	0	0	17	0	0	0	0	0	0	0	0	0	0	0
PA.1F.27A	ACGCGAGTAT	25	Tabasco	2	69-71	Flakkebjerg	1	13.3	0	2948	18	0	0	0	3	0	0	0	0	0	2297	0	4	0	0	42	0	0	0	0	0	2	0	0	0	0	0	6	0	0	0	0	0	4	0	0	0	0	0
PA.1F.28A	ACTACTATGT	26	Tabasco	2	69-71	Flakkebjerg	2	13.3	0	3094	22	0	0	0	4	0	0	0	0	0	2385	0	8	0	0	44	0	0	0	0	0	9	0	0	1	0	0	14	1	5	0	0	0	0	0	0	0	0	0
PA.1F.29A	ACTGTACAGT	27	Tabasco	2	69-71	Flakkebjerg	3	13.3	0	2569	25	0	0	0	7	0	0	0	0	0	1125	0	12	0	0	101	0	0	0	0	0	14	0	0	0	0	0	35	0	0	0	0	0	0	0	0	0	0	0
PA.1F.30A	AGACTATACT	28	Tabasco	3	69-71	Flakkebjerg	1	26.7		2888	17	0	0	0	4	0	0	0	0	0	1677	0	11	0	0	46	0	0	0	0	0	6	0	0	1	0	0	3	0	0	0	0	0	0	0	0	0	0	0
PA.1F.31A	AGCGTCGTCT	29	Tabasco	3	69-71	Flakkebjerg	2	26.7		3100	25	0	0	0	14	0	0	0	0	0	2014	0	8	0	0	67	0	0	0	0	0	9	0	0	1	0	0	11	1	0	0	0	0	0	0	0	0	0	0
PA.1F.32A	AGTACGCTAT	30	Tabasco	3	69-71	Flakkebjerg	3	26.7		2544	25	0	0	0	33	0	0	0	0	0	1406	0	25	0	0	39	1	0	0	0	0	25	0	0	0	0	0	14	1	2	0	0	0	0	0	0	0	0	0
PA.1F.33A	ATAGAGTACT	31	Mariboss	1	69-71	Flakkebjerg	1	4.2	0	2332	18	0	0	0	0	0	0	0	0	0	550	0	13	0	0	101	0	0	0	0	0	6	0	0	0	0	0	25	0	0	0	0	0	4	0	0	0	0	0
PA.1F.34A	CACGCTACGT	32	Mariboss	1	69-71	Flakkebjerg	2	4.2	0	1477	21	0	0	0	0	0	0	0	0	0	165	0	5	0	0	112	0	0	0	0	0	2	0	0	0	0	0	16	0	0	0	0	0	1	0	0	0	0	0
PA.1F.35A	CAGTAGACGT	33	Mariboss	1	69-71	Flakkebjerg	3	4.2	0	2212	23	0	0	0	0	0	0	0	0	0	239	0	11	0	0	132	0	0	0	0	0	4	0	0	0	0	0	12	0	0	0	0	0	0	0	0	0	0	0
PA.1F.36A	CGACGTGACT	34	Mariboss	2	69-71	Flakkebjerg	1	12.5	0.2	1745	19	0	0	0	0	0	0	0	0	0	1010	0	48	0	0	30	0	0	0	0	0	42	0	0	0	0	0	35	0	0	0	0	0	0	0	0	0	0	0
PA.1F.37A	TACACACACT	35	Mariboss	2	69-71	Flakkebjerg	2	12.5	0.2	2785	23	0	0	0	0	0	0	0	0	0	1459	0	22	0	0	68	0	0	0	0	0	11	1	0	0	0	0	23	0	0	0	0	0	1	0	0	0	0	0
PA.1F.38A	TACACGTGAT	36	Mariboss	2	69-71	Flakkebjerg	3	12.5	0.2	837	21	0	0	0	5	0	0	0	0	0	320	0	4	0	0	38	0	0	0	0	0	12	0	0	1	0	0	9	0	0	0	0	0	0	0	0	0	0	0
PA.1F.39A	TACAGATCGT	37	Mariboss	3	69-71	Flakkebjerg	1	53.3		2670	22	0	0	0	1	0	0	0	0	0	1454	0	8	0	0	58	0	0	0	0	0	3	0	0	0	0	0	13	0	0	0	0	0	1	0	0	0	0	0
PA.1F.40A	TACGCTGTCT	38	Mariboss	3	69-71	Flakkebjerg	2	53.3		2670	22	0	0	0	8	0	0	0	0	0	1741	0	14	0	0	22	0	0	0	0	0	4	1	0	0	0	0	4	1	0	0	0	0	0	0	0	0	0	0
PA.1F.41A	TAGTGTAGAT	39	Mariboss	3	69-71	Flakkebjerg	3	53.3		1778	23	0	0	0	19	0	0	0	0	0	658	0	7	0	0	47	0	0	0	0	0	2	0	0	1	0	0	7	0	0	0	0	0	0	0	0	0	0	0
PA.1F.1B	ACGAGTGCGT	40	Jensen	1	69-71	Flakkebjerg	1	1	0	4056	35	0	0	0	6	0	0	0	0	1	316	0	17	0	0	236	0	0	0	0	0	12	0	0	15	0	0	229	0	1	0	0	0	35	1	0	0	0	0
PA.1F.42A	TCGATCACGT	40	Jensen	1	69-71	Flakkebjerg	1	1	0	1954	20	0	0	0	0	0	0	0	0	0	224	0	0	0	0	79	0	0	0	0	0	0	0	0	2	0	0	63	0	0	0	0	0	1	0	0	0	0	0
PA.1F.2B	ACGCTCGACA	41	Jensen	1	69-71	Flakkebjerg	2	1	0	2898	40	0	0	14	1	0	0	0	0	0	194	0	13	0	0	239	0	0	0	1	0	14	0	0	0	0	0	53	6	1	0	0	1	8	0	0	0	0	0
PA.1F.43A	TCGCACTAGT	41	Jensen	1	69-71	Flakkebjerg	2	1	0	1817	22	0	0	0	0	0	0	0	0	0	189	0	9	0	0	104	0	0	0	0	0	9	0	0	4	0	0	20	1	0	0	0	0	1	0	0	0	0	0
PA.1F.3B	AGACGCACTC	42	Jensen	1	69-71	Flakkebjerg	3	1	0	2783	33	0	0	0	0	0	0	0	1	0	106	0	2	0	0	159	0	0	0	0	0	3	0	0	18	0	0	25	0	3	0	0	0	22	1	0	0	0	1
PA.1F.44A	TCTAGCGACT	42	Jensen	1	69-71	Flakkebjerg	3	1	0	1974	24	0	0	0	0	0	0	0	0	0	122	0	1	0	0	85	0	0	0	0	0	5	0	0	0	0	0	6	1	0	0	0	0	0	1	0	0	0	0
PA.1F.45A	TCTATACTAT	43	Jensen	2	69-71	Flakkebjerg	1	5	0	1892	19	0	0	0	16	0	0	0	0	0	821	0	4	0	0	72	0	0	0	0	0	7	0	0	1	0	0	19	0	0	0	0	0	0	0	0	0	0	0
PA.1F.4B	AGCACTGTAG	43	Jensen	2	69-71	Flakkebjerg	1	5	0	1472	25	0	0	0	34	0	0	0	0	0	509	0	6	0	0	52	0	0	0	0	0	14	2	0	4	0	0	29	0	0	1	0	0	2	4	0	0	0	0
PA.1F.46A	TGACGTATGT	44	Jensen	2	69-71	Flakkebjerg	2	5	0	2293	22	0	0	0	7	0	0	0	0	0	1096	0	11	0	0	75	0	0	0	0	0	19	0	0	0	0	0	35	0	0	0	0	0	0	0	0	0	0	0
PA.1F.5B	ATCAGACACG	44	Jensen	2	69-71	Flakkebjerg	2	5	0	3625	36	0	0	0	18	0	0	0	0	0	1629	0	15	0	0	127	0	0	0	0	0	30	0	0	2	0	0	66	3	0	0	0	0	0	1	0	0	0	0
PA.1F.47A	TGTGAGTAGT	45	Jensen	2	69-71	Flakkebjerg	3	5	0	1829	28	0	0	0	0	0	0	0	0	0	277	0	21	0	0	95	0	0	0	0	1	9	0	0	1	0	0	19	0	0	0	0	0	0	0	0	0	0	0
PA.1F.6B	ATATCGCGAG	45	Jensen	2	69-71	Flakkebjerg	3	5	0	3192	37	0	0	3	2	0	0	0	0	1	619	1	45	0	0	116	0	0	0	0	1	45	0	0	1	0	0	38	0	3	1	0	0	6	0	0	0	0	0
PA.1F.48A	ACAGTATATA	46	Jensen	3	69-71	Flakkebjerg	1	16.7		3286	24	0	0	0	9	0	0	0	0	0	1906	0	34	0	0	123	0	0	0	0	0	16	0	0	0	0	0	39	0	1	0	0	0	0	0	0	0	0	0
PA.1F.7B	CGTGTCTCTA	46	Jensen	3	69-71	Flakkebjerg	1	16.7		1736	31	0	0	0	29	0	0	0	0	0	787	0	17	0	0	84	0	0	0	0	0	20	1	0	0	0	0	47	0	4	0	0	0	2	0	0	0	0	0
PA.1F.49A	ACGCGATCGA	47	Jensen	3	69-71	Flakkebjerg	2	16.7		3199	26	0	0	0	16	0	0	0	0	0	1806	0	7	0	0	48	0	0	0	0	0	6	0	0	2	0	0	12	0	0	2	0	0	0	0	0	0	0	0
PA.1F.8B	CTCGCGTGTC	47	Jensen	3	69-71	Flakkebjerg	2	16.7		495	25	0	0	0	15	0	0	0	0	0	183	0	3	0	0	14	0	0	0	0	0	7	0	0	1	0	0	10	0	1	0	0	0	0	0	0	0	0	0
PA.1F.10B	TCTCTATGCG	48	Jensen	3	69-71	Flakkebjerg	3	16.7		3250	27	0	0	1	308	0	0	0	0	1	1385	0	27	0	0	40	0	0	0	0	0	22	0	0	0	0	0	11	2	4	0	0	0	0	0	0	0	0	0
PA.1F.11B	TGATACGTCT	65	Mariboss	1	69-71	Horsens	1	0		3305	34	0	0	3	0	2	0	0	0	3	1	2	62	0	0	37	0	0	0	0	0	211	1	0	1	0	0	20	0	20	0	0	0	2	1	1	0	0	0
PA.1F.15B	ATACGACGTA	68	Mariboss	1	69-71	Horsens	2	0		1792	29	0	0	2	0	0	0	0	0	4	1	0	24	0	0	24	0	0	0	0	0	119	0	0	0	0	0	0	0	14	0	0	0	0	0	0	0	0	0
PA.1F.18B	TCTACGTAGC	71	Mariboss	1	69-71	Horsens	3	0		3086	38	0	1	13	1	0	0	0	0	9	9	1	30	0	0	68	0	0	0	0	0	217	0	0	4	0	0	9	0	17	1	0	0	11	0	0	0	0	0
PA.1F.13B	CATAGTAGTG	66	Mariboss	2	69-71	Horsens	1	9.3		2636	33	0	0	0	1	0	0	0	0	0	21	0	91	0	0	38	0	0	0	0	0	221	2	0	0	0	0	53	0	42	0	0	0	1	0	0	0	0	0
PA.1F.16B	TCACGTACTA	69	Mariboss	2	69-71	Horsens	2	9.3		2684	42	0	2	1	3	0	0	0	0	0	48	2	36	0	0	67	0	0	0	0	1	147	1	0	0	0	0	34	5	43	0	0	0	2	0	2	0	0	0
PA.1F.19B	TGTACTACTC	72	Mariboss	2	69-71	Horsens	3	9.3		2260	32	0	0	0	2	0	0	0	0	1	39	0	19	0	0	60	0	0	0	0	0	100	0	0	0	0	0	5	0	31	1	0	1	1	0	0	0	0	0
PA.1F.14B	CGAGAGATAC	67	Mariboss	3	69-71	Horsens	1	53.3	0.83	3210	43	0	0	1	18	0	2	0	0	1	139	1	44	0	0	33	0	1	0	0	0	87	4	1	0	0	0	15	3	13	0	0	0	13	0	0	0	0	0
PA.1F.17B	CGTCTAGTAC	70	Mariboss	3	69-71	Horsens	2	53.3	0.83	2636	42	0	0	0	3	0	0	0	0	2	81	0	66	0	0	69	1	0	0	0	0	130	1	0	0	0	0	22	0	34	0	0	0	4	0	1	0	0	0
PA.1F.20B	ACGACTACAG	73	Mariboss	3	69-71	Horsens	3	53.3	0.83	2929	31	0	0	0	43	0	0	0	0	0	732	0	21	0	0	34	0	0	0	0	0	34	0	0	1	0	0	25	0	11	0	0	0	3	0	0	0	0	0
PA.1F.21B	CGTAGACTAG	74	Hereford	1	69-71	Horsens	1	0.1		3045	38	0	0	6	0	0	0	0	0	0	18	0	49	0	0	61	1	0	0	0	0	279	9	0	0	0	0	6	3	27	0	0	0	7	0	1	0	0	0
PA.1F.24B	TAGAGACGAG	77	Hereford	1	69-71	Horsens	2	0.1		2500	31	0	0	6	0	0	0	0	0	0	7	1	15	0	0	29	0	0	0	0	0	80	1	0	0	0	0	2	0	2	0	0	2	3	0	1	0	0	0
PA.1F.27B	ACGCGAGTAT	80	Hereford	1	69-71	Horsens	3	0.1		2688	37	0	0	11	1	0	0	0	0	0	72	1	26	0	0	54	0	0	0	0	0	114	0	0	0	0	0	12	3	16	0	0	0	23	0	0	0	0	0
PA.1F.22B	TACGAGTATG	75	Hereford	2	69-71	Horsens	1	15		3246	39	0	1	1	4	0	0	0	0	0	947	1	21	0	0	58	0	0	0	0	0	104	1	0	1	0	0	32	0	46	0	0	0	1	0	0	0	0	0
PA.1F.25B	TCGTCGCTCG	78	Hereford	2	69-71	Horsens	2	15		2320	35	0	0	0	1	0	0	0	0	0	754	2	39	0	0	140	0	0	0	0	0	124	0	0	0	0	0	20	1	23	0	0	2	4	0	0	0	0	0
PA.1F.28B	ACTACTATGT	81	Hereford	2	69-71	Horsens	3	15		3559	36	0	0	4	6	0	0	0	0	1	1123	5	51	0	0	170	0	0	0	0	0	219	0	0	1	0	0	42	4	54	1	0	1	5	0	0	0	0	0
PA.1F.23B	TACTCTCGTG	76	Hereford	3	69-71	Horsens	1	60	0.17	2653	32	0	0	0	3	0	0	0	0	0	1500	0	27	0	0	121	0	0	0	0	0	53	0	0	0	0	0	6	0	8	0	0	0	1	0	0	0	0	0
PA.1F.26B	ACATACGCGT	79	Hereford	3	69-71	Horsens	2	60	0.17	2927	34	0	0	0	10	0	0	0	0	0	1275	4	29	0	0	69	0	0	0	0	0	109	0	0	0	0	0	35	0	10	0	0	0	5	0	0	0	0	0
PA.1F.29B	ACTGTACAGT	82	Hereford	3	69-71	Horsens	3	60	0.17	3853	36	0	0	0	3	0	0	0	0	0	1801	0	38	0	0	158	0	0	0	0	0	186	0	0	0	0	0	53	1	25	0	0	0	5	0	0	0	0	0
PA.1F.30B	AGACTATACT	83	Jensen	1	69-71	Horsens	1	0		3282	34	0	0	0	0	0	0	0	0	1	14	1	34	0	0	4	0	0	0	0	0	118	0	0	1	0	0	4	0	14	0	0	0	3	0	0	0	0	0
PA.1F.33B	ATAGAGTACT	86	Jensen	1	69-71	Horsens	2	0		2416	34	0	0	1	1	0	0	0	0	0	20	2	35	0	0	32	0	0	0	0	0	144	0	0	0	0	0	6	1	14	0	0	0	2	0	0	0	1	0
PA.1F.36B	CGACGTGACT	89	Jensen	1	69-71	Horsens	3	0		2604	36	0	0	1	4	0	0	0	0	0	3	4	35	0	0	76	0	0	0	0	0	129	0	0	0	0	0	4	3	4	0	0	0	4	0	0	0	0	0
PA.1F.31B	AGCGTCGTCT	84	Jensen	2	69-71	Horsens	1	11		2883	37	0	0	0	22	0	0	0	0	0	322	1	54	0	0	24	0	0	0	0	0	331	0	0	0	0	0	11	1	33	0	0	0	12	0	0	0	1	0
PA.1F.34B	CACGCTACGT	87	Jensen	2	69-71	Horsens	2	11		819	28	0	0	0	30	0	0	0	0	0	93	0	11	0	0	5	0	0	0	0	0	57	0	0	0	0	0	18	0	21	0	0	0	1	0	0	0	0	0
PA.1F.37B	TACACACACT	90	Jensen	2	69-71	Horsens	3	11		3135	36	0	0	0	18	0	0	0	0	1	95	0	37	0	0	16	0	0	0	0	0	233	2	0	1	0	0	14	0	52	2	0	0	12	0	0	0	0	0
PA.1F.32B	AGTACGCTAT	85	Jensen	3	69-71	Horsens	1	50	0	3041	34	0	0	0	139	0	0	0	0	0	729	0	40	0	0	153	0	0	0	0	0	75	0	0	3	0	0	41	0	9	0	0	0	1	0	0	0	0	0
PA.1F.35B	CAGTAGACGT	88	Jensen	3	69-71	Horsens	2	50	0	3039	45	0	0	2	73	0	0	0	0	0	664	0	49	1	0	53	0	0	0	1	0	89	0	1	0	0	0	51	2	36	0	0	0	3	0	0	0	0	0
PA.1F.38B	TACACGTGAT	91	Jensen	3	69-71	Horsens	3	50	0	2867	40	0	0	2	30	0	0	0	0	0	522	0	34	4	0	40	1	0	0	0	4	84	0	0	25	0	0	19	1	15	0	0	0	0	0	0	0	0	1
PA.1F.39B	TACAGATCGT	92	Tabasco	1	69-71	Horsens	1	0		2367	41	0	0	1	0	0	0	0	0	0	3	1	29	0	0	46	0	0	0	0	0	119	1	0	0	0	0	17	1	16	1	0	0	6	1	0	0	0	0
PA.1F.42B	TCGATCACGT	95	Tabasco	1	69-71	Horsens	2	0		2216	38	0	0	7	1	0	0	0	0	3	1	0	23	0	0	38	0	0	0	0	0	104	0	0	0	0	0	14	0	2	0	0	3	9	0	0	0	0	0
PA.1F.45B	TCTATACTAT	98	Tabasco	1	69-71	Horsens	3	0		2056	39	0	0	7	1	0	0	0	0	0	27	0	31	0	0	61	0	0	0	0	0	98	2	0	1	0	0	36	0	6	2	0	0	2	1	0	0	0	0
PA.1F.40B	TACGCTGTCT	93	Tabasco	2	69-71	Horsens	1	4		2026	45	0	1	6	4	0	0	0	0	0	225	0	36	0	0	98	3	0	0	0	2	192	0	0	2	0	0	41	1	48	1	0	1	7	1	0	0	0	1
PA.1F.43B	TCGCACTAGT	96	Tabasco	2	69-71	Horsens	2	4		2014	46	0	1	3	2	0	0	0	0	1	103	1	41	0	0	151	0	0	0	0	1	182	1	0	1	0	0	70	0	58	3	0	0	1	0	0	0	0	0
PA.1F.46B	TGACGTATGT	99	Tabasco	2	69-71	Horsens	3	4		428	32	0	0	0	2	0	0	0	0	0	32	0	8	0	0	15	0	0	0	0	1	45	0	0	0	0	0	19	0	11	0	0	0	1	0	0	0	1	0
PA.1F.41B	TAGTGTAGAT	94	Tabasco	3	69-71	Horsens	1	70	0	1949	41	0	0	1	15	0	0	0	0	0	339	0	44	0	0	60	0	0	0	0	1	181	0	0	0	0	0	28	0	17	0	0	0	1	0	0	0	0	0
PA.1F.44B	TCTAGCGACT	97	Tabasco	3	69-71	Horsens	2	70	0	2115	40	0	0	5	8	0	0	0	0	0	413	0	55	1	0	36	0	0	0	0	1	81	2	0	0	0	0	26	0	23	1	0	0	2	0	1	0	0	0
PA.1F.47B	TGTGAGTAGT	100	Tabasco	3	69-71	Horsens	3	70	0	3815	54	0	0	0	50	0	0	0	0	0	442	2	79	0	0	235	0	0	0	0	0	231	2	0	0	0	0	80	0	36	1	1	0	7	2	1	0	1	0
PA.1F.1C	ACGAGTGCGT	101	Mariboss	1	75-78	Flakkebjerg	1	93.3		5197	23	0	0	0	4	0	0	0	0	0	1915	0	6	0	0	288	0	0	0	0	0	5	0	0	1	0	0	15	0	0	0	0	0	5	0	0	0	0	0
PA.1F.4C	AGCACTGTAG	104	Mariboss	1	75-78	Flakkebjerg	2	93.3		4110	24	0	0	0	0	0	0	0	0	0	1036	0	2	0	0	259	0	0	0	0	0	1	0	0	0	0	0	2	0	0	0	0	1	0	0	0	0	0	0
PA.1F.7C	CGTGTCTCTA	107	Mariboss	1	75-78	Flakkebjerg	3	93.3		2766	16	0	0	0	0	0	0	0	0	0	566	0	2	0	0	94	0	0	0	0	0	3	0	0	0	0	0	5	0	0	0	0	0	1	0	0	0	0	0
PA.1F.2C	ACGCTCGACA	102	Mariboss	2	75-78	Flakkebjerg	1	99		2732	28	0	0	0	2	0	0	0	0	0	684	0	10	0	0	119	0	0	0	0	0	8	0	0	2	0	0	11	0	0	0	0	1	4	0	0	0	0	0
PA.1F.5C	ATCAGACACG	105	Mariboss	2	75-78	Flakkebjerg	2	99		860	25	0	0	0	2	0	0	0	0	0	256	0	4	0	0	28	0	0	0	0	0	1	0	0	0	0	0	3	1	0	0	0	0	4	0	0	0	0	0
PA.1F.8C	CTCGCGTGTC	108	Mariboss	2	75-78	Flakkebjerg	3	99		1859	22	0	0	0	43	0	0	0	0	0	408	0	10	0	0	55	0	0	0	0	0	9	0	0	0	0	0	6	1	0	0	0	1	3	0	0	0	0	0
PA.1F.3C	AGACGCACTC	103	Mariboss	3	75-78	Flakkebjerg	1		0.2	1835	34	0	0	1	86	0	0	0	0	0	467	0	24	0	0	58	0	0	0	0	0	8	0	0	0	0	0	15	1	0	2	0	0	5	0	0	0	0	0
PA.1F.6C	ATATCGCGAG	106	Mariboss	3	75-78	Flakkebjerg	2		0.2	3819	36	0	1	0	165	0	0	0	0	0	1044	0	20	0	0	206	0	0	0	0	0	9	0	0	0	0	0	7	1	0	0	0	0	4	0	0	0	0	0
PA.1F.10C	TCTCTATGCG	109	Mariboss	3	75-78	Flakkebjerg	3		0.2	2698	31	0	0	0	23	0	0	0	0	0	728	0	12	0	0	139	0	0	0	0	0	6	0	1	0	0	0	7	0	2	0	0	1	0	0	0	0	0	0
PA.1F.11C	TGATACGTCT	110	Hereford	1	75-78	Flakkebjerg	1	63.3		4712	24	0	0	0	0	0	0	0	0	0	2457	0	5	0	0	121	0	0	0	0	0	1	1	0	0	0	0	29	0	1	0	0	0	2	0	0	0	0	0
PA.1F.15C	ATACGACGTA	113	Hereford	1	75-78	Flakkebjerg	2	63.3		3890	26	0	0	0	3	0	0	0	0	0	1870	0	2	0	0	138	0	0	0	0	0	1	0	0	0	0	0	7	0	0	0	0	0	11	0	0	0	0	0
PA.1F.18C	TCTACGTAGC	116	Hereford	1	75-78	Flakkebjerg	3	63.3		4151	25	0	0	0	0	0	0	0	0	0	1946	0	3	0	0	85	0	0	0	0	0	5	0	0	0	0	0	17	0	0	0	0	1	0	0	0	0	0	0
PA.1F.13C	CATAGTAGTG	111	Hereford	2	75-78	Flakkebjerg	1	83.3		3457	30	0	0	1	5	0	0	0	0	0	1861	0	10	0	0	89	0	0	0	0	0	7	0	0	0	0	0	17	0	3	0	0	1	0	0	0	0	0	0
PA.1F.16C	TCACGTACTA	114	Hereford	2	75-78	Flakkebjerg	2	83.3		3854	28	0	0	0	7	0	0	0	0	0	1545	0	11	0	0	99	0	0	0	0	0	4	0	0	1	0	0	18	2	1	0	0	0	0	0	0	0	0	0
PA.1F.19C	TGTACTACTC	117	Hereford	2	75-78	Flakkebjerg	3	83.3		3249	21	0	0	0	3	0	0	0	0	0	1949	0	1	0	0	110	0	0	0	0	0	0	0	0	1	0	0	4	0	0	0	0	0	2	0	0	0	0	0
PA.1F.14C	CGAGAGATAC	112	Hereford	3	75-78	Flakkebjerg	1		0.2	4340	34	0	0	0	84	0	0	0	0	0	2671	0	23	0	0	87	0	0	0	0	0	23	0	0	1	0	0	16	0	1	0	0	0	3	0	0	0	0	1
PA.1F.17C	CGTCTAGTAC	115	Hereford	3	75-78	Flakkebjerg	2		0.2	357	22	0	0	0	10	0	0	0	0	0	155	0	3	0	0	22	0	0	0	0	0	1	0	0	0	0	0	3	0	0	0	0	0	3	0	0	0	0	0
PA.1F.20C	ACGACTACAG	118	Hereford	3	75-78	Flakkebjerg	3		0.2	2315	37	0	0	0	8	0	0	0	0	0	966	0	4	0	0	64	0	0	0	0	0	7	0	0	0	0	0	8	0	0	0	0	2	2	0	0	0	0	0
PA.1F.21C	CGTAGACTAG	119	Jensen	1	75-78	Flakkebjerg	1	58.3		570	18	0	0	0	3	0	0	0	0	0	106	0	0	0	0	21	0	0	0	0	0	2	0	0	0	0	0	10	0	0	0	0	0	1	0	0	0	0	0
PA.1F.24C	TAGAGACGAG	122	Jensen	1	75-78	Flakkebjerg	2	58.3		2811	18	0	0	0	48	0	0	0	0	0	926	0	1	0	0	153	0	0	0	0	0	0	0	0	0	0	0	37	0	0	0	0	0	5	0	0	0	0	0
PA.1F.27C	ACGCGAGTAT	125	Jensen	1	75-78	Flakkebjerg	3	58.3		3897	27	0	0	1	15	0	0	0	0	0	933	0	12	0	0	112	0	0	0	0	0	3	0	0	4	0	0	23	0	1	0	0	0	13	0	0	0	0	0
PA.1F.22C	TACGAGTATG	120	Jensen	2	75-78	Flakkebjerg	1	87.5		3798	28	0	0	0	104	0	0	0	0	0	1464	0	11	0	0	379	0	0	0	0	0	4	0	0	0	0	0	19	0	0	0	0	0	0	0	0	0	0	0
PA.1F.25C	TCGTCGCTCG	123	Jensen	2	75-78	Flakkebjerg	2	87.5		3509	23	0	0	0	34	0	0	0	0	0	1624	0	1	0	0	70	0	0	0	0	0	1	0	0	0	0	0	1	0	0	0	0	0	3	0	0	0	0	0
PA.1F.28C	ACTACTATGT	126	Jensen	2	75-78	Flakkebjerg	3	87.5		1775	23	0	0	0	102	0	0	0	0	0	547	0	7	0	0	62	0	0	0	0	0	11	0	0	0	0	0	15	0	0	0	0	0	1	0	0	0	0	0
PA.1F.23C	TACTCTCGTG	121	Jensen	3	75-78	Flakkebjerg	1		0	3337	24	0	0	0	259	0	0	0	0	0	1705	0	8	0	0	77	0	0	0	0	0	5	0	0	0	0	0	21	0	1	0	0	0	1	0	0	0	0	0
PA.1F.26C	ACATACGCGT	124	Jensen	3	75-78	Flakkebjerg	2		0	4338	25	0	0	0	106	0	0	0	0	0	2648	0	5	0	0	159	0	0	0	0	0	4	0	0	6	0	0	5	0	0	0	0	0	3	0	0	0	0	0
PA.1F.29C	ACTGTACAGT	127	Jensen	3	75-78	Flakkebjerg	3		0	3783	37	0	0	1	190	0	0	0	0	0	1601	0	11	0	0	96	0	0	0	0	0	19	0	1	1	0	0	10	1	2	0	0	0	1	0	0	0	0	0
PA.1F.30C	AGACTATACT	128	Tabasco	1	75-78	Flakkebjerg	1	46.7		4517	30	0	0	0	5	0	0	0	0	0	2120	0	7	0	0	110	0	0	0	0	0	3	0	0	0	0	0	50	0	0	0	0	0	19	0	0	0	0	0
PA.1F.33C	ATAGAGTACT	131	Tabasco	1	75-78	Flakkebjerg	2	46.7		3726	25	0	0	0	4	0	0	0	0	0	1957	0	2	0	0	172	0	0	0	0	0	1	0	0	0	0	0	3	0	0	0	0	1	2	0	0	0	0	0
PA.1F.36C	CGACGTGACT	134	Tabasco	1	75-78	Flakkebjerg	3	46.7		3398	26	0	0	0	1	0	0	0	0	0	1403	0	4	0	0	180	0	0	0	0	0	5	0	0	0	0	0	17	0	0	0	0	0	7	0	0	0	0	0
PA.1F.31C	AGCGTCGTCT	129	Tabasco	2	75-78	Flakkebjerg	1	73.3		3632	22	0	0	0	66	0	0	0	0	0	1677	0	15	0	0	220	0	0	0	0	0	12	0	0	0	0	0	19	0	0	0	0	0	1	0	0	0	0	0
PA.1F.34C	CACGCTACGT	132	Tabasco	2	75-78	Flakkebjerg	2	73.3		2664	18	0	0	0	55	0	0	0	0	0	1411	0	6	0	0	92	0	0	0	0	0	8	0	0	0	0	0	9	0	0	0	0	0	0	0	0	0	0	0
PA.1F.37C	TACACACACT	135	Tabasco	2	75-78	Flakkebjerg	3	73.3		3984	31	0	0	0	25	0	0	0	0	0	1457	0	8	0	0	266	0	0	0	0	0	5	0	0	0	0	0	25	0	3	0	0	0	2	0	0	0	0	0
PA.1F.32C	AGTACGCTAT	130	Tabasco	3	75-78	Flakkebjerg	1		0	3728	31	0	0	1	151	0	0	0	0	0	1476	0	15	0	0	137	0	0	0	0	0	19	0	0	0	0	0	26	0	0	0	0	0	0	0	0	0	0	0
PA.1F.35C	CAGTAGACGT	133	Tabasco	3	75-78	Flakkebjerg	2		0	3483	30	0	0	0	204	0	0	0	0	0	1224	0	10	0	0	185	0	0	0	0	0	5	0	0	0	0	0	19	0	1	0	0	1	1	0	0	0	0	0
PA.1F.38C	TACACGTGAT	136	Tabasco	3	75-78	Flakkebjerg	3		0	3223	35	0	0	0	157	0	0	0	0	0	762	0	8	0	0	56	0	0	0	0	0	8	0	0	0	0	0	18	3	2	0	0	0	3	0	0	0	0	0
PA.1F.1D	ACGAGTGCGT	137	Mariboss	1	75-78	Horsens	1	1.8		5574	39	0	0	6	0	0	0	0	0	0	27	0	78	0	0	208	0	0	0	0	0	267	0	0	0	0	0	11	4	7	0	0	0	18	0	0	0	0	0
PA.1F.4D	AGCACTGTAG	140	Mariboss	1	75-78	Horsens	2	1.8		4618	35	0	0	2	0	0	0	0	0	2	9	0	50	0	1	45	0	0	0	0	0	197	0	0	0	0	0	4	1	19	0	0	1	4	1	0	0	0	0
PA.1F.7D	CGTGTCTCTA	143	Mariboss	1	75-78	Horsens	3	1.8		1678	31	0	0	5	0	0	0	0	0	2	11	0	25	0	0	48	0	0	0	0	0	76	0	0	1	0	0	1	0	4	0	0	0	5	0	0	0	0	0
PA.1F.2D	ACGCTCGACA	138	Mariboss	2	75-78	Horsens	1	18.3		2809	43	0	0	1	4	0	0	1	0	0	16	0	84	0	1	41	0	0	0	0	2	135	2	0	31	0	0	21	2	49	0	0	1	0	0	0	0	0	0
PA.1F.5D	ATCAGACACG	141	Mariboss	2	75-78	Horsens	2	18.3		3841	41	0	0	2	1	0	0	0	0	0	58	0	27	0	0	61	0	0	0	0	0	69	3	0	1	0	0	7	1	16	0	0	0	1	0	0	0	0	0
PA.1F.8D	CTCGCGTGTC	144	Mariboss	2	75-78	Horsens	3	18.3		4049	36	0	0	1	3	0	0	0	0	0	40	1	16	0	0	35	1	0	0	0	0	88	0	0	0	0	0	8	2	29	0	0	0	2	0	0	0	0	0
PA.1F.3D	AGACGCACTC	139	Mariboss	3	75-78	Horsens	1			3655	44	0	1	0	51	0	0	0	0	0	382	0	61	0	0	47	0	0	0	0	0	44	0	0	4	0	0	5	1	4	1	0	0	6	0	0	0	0	0
PA.1F.6D	ATATCGCGAG	142	Mariboss	3	75-78	Horsens	2			3329	34	0	0	0	70	0	0	0	0	0	173	0	19	0	0	26	0	0	0	0	0	21	0	0	0	0	0	7	0	12	0	0	0	1	0	0	0	0	0
PA.1F.10D	TCTCTATGCG	145	Mariboss	3	75-78	Horsens	3			3993	35	0	0	1	15	0	0	0	0	0	85	0	18	0	0	62	0	1	0	0	0	32	0	0	0	0	0	7	0	10	0	0	0	2	0	0	0	0	0
PA.1F.11D	TGATACGTCT	146	Hereford	1	75-78	Horsens	1			4666	40	0	0	10	0	0	0	0	0	1	186	1	44	0	0	109	0	0	0	0	1	179	1	0	0	0	0	17	1	15	0	0	1	22	2	0	1	0	0
PA.1F.15D	ATACGACGTA	149	Hereford	1	75-78	Horsens	2			3808	41	0	0	7	0	0	0	0	0	5	126	0	36	0	2	120	1	0	0	0	0	129	0	1	0	0	0	0	2	2	1	0	0	18	0	0	0	0	0
PA.1F.18D	TCTACGTAGC	152	Hereford	1	75-78	Horsens	3			3989	38	0	0	2	1	0	0	0	0	2	2	0	21	0	0	74	0	0	0	0	0	145	0	1	0	0	0	9	0	5	0	0	0	2	0	0	0	0	0
PA.1F.13D	CATAGTAGTG	147	Hereford	2	75-78	Horsens	1			4160	35	0	0	5	17	0	0	0	0	0	1124	0	46	0	11	63	0	0	0	0	0	155	0	0	1	0	0	7	3	31	0	0	0	3	0	0	0	0	0
PA.1F.16D	TCACGTACTA	150	Hereford	2	75-78	Horsens	2			3667	37	0	0	3	1	0	0	0	0	1	669	0	37	0	0	227	0	0	0	0	0	134	0	0	3	0	0	4	0	8	0	0	0	6	0	1	0	0	0
PA.1F.19D	TGTACTACTC	153	Hereford	2	75-78	Horsens	3			1041	33	0	0	1	1	0	0	0	0	0	15	0	10	0	0	44	0	0	0	0	0	22	0	0	0	0	0	4	0	7	0	0	0	2	0	1	0	0	0
PA.1F.14D	CGAGAGATAC	148	Hereford	3	75-78	Horsens	1			2862	30	0	0	1	0	0	0	0	0	0	750	0	31	0	0	128	0	0	0	0	1	47	0	0	0	0	0	11	0	9	0	0	0	8	0	0	0	0	0
PA.1F.17D	CGTCTAGTAC	151	Hereford	3	75-78	Horsens	2			3877	46	0	1	1	2	0	0	1	0	0	1430	0	29	0	0	184	0	0	0	0	0	49	1	8	0	0	0	9	0	1	0	0	0	9	0	1	0	0	0
PA.1F.20D	ACGACTACAG	154	Hereford	3	75-78	Horsens	3			4509	37	0	0	0	22	1	0	0	0	0	238	0	17	0	0	62	0	0	0	0	0	26	0	0	1	0	0	2	0	15	0	0	0	0	0	0	0	0	0
PA.1F.21D	CGTAGACTAG	155	Jensen	1	75-78	Horsens	1	0.3		4241	46	0	0	7	0	0	0	0	0	4	28	1	94	0	8	121	0	0	0	0	0	233	2	0	2	0	0	20	3	10	0	0	8	4	1	1	0	2	0
PA.1F.24D	TAGAGACGAG	158	Jensen	1	75-78	Horsens	2	0.3		2562	39	0	0	3	0	0	0	3	0	1	11	0	54	0	0	73	0	0	0	0	0	95	0	0	2	0	0	2	5	8	1	0	3	8	0	0	0	0	0
PA.1F.27D	ACGCGAGTAT	161	Jensen	1	75-78	Horsens	3	0.3		3715	44	0	0	8	0	0	0	0	0	0	62	0	50	0	0	103	0	0	0	0	0	160	6	0	0	0	0	21	1	9	0	0	0	7	1	1	0	0	0
PA.1F.22D	TACGAGTATG	156	Jensen	2	75-78	Horsens	1	7.7		3635	48	0	0	1	17	0	0	1	0	2	273	0	49	0	0	82	0	0	0	0	0	215	2	0	1	0	0	72	1	43	2	0	0	2	0	0	1	1	0
PA.1F.25D	TCGTCGCTCG	159	Jensen	2	75-78	Horsens	2	7.7		2681	41	0	0	0	1	0	0	2	0	1	47	0	45	0	0	120	0	0	0	0	1	138	2	0	0	0	0	22	1	42	2	0	0	8	0	0	0	0	0
PA.1F.28D	ACTACTATGT	162	Jensen	2	75-78	Horsens	3	7.7		3962	41	0	0	2	1	0	0	0	0	0	577	0	42	0	0	148	0	0	0	0	1	166	6	0	1	0	0	27	0	53	5	0	0	4	0	0	1	3	0
PA.1F.23D	TACTCTCGTG	157	Jensen	3	75-78	Horsens	1			2853	35	0	0	0	221	0	0	0	0	0	402	0	28	0	0	92	0	0	0	0	0	58	0	1	0	0	0	31	3	21	1	0	0	0	0	0	0	0	0
PA.1F.26D	ACATACGCGT	160	Jensen	3	75-78	Horsens	2			3874	47	0	0	2	224	0	0	1	0	1	672	0	52	0	0	177	0	0	0	0	1	172	1	0	2	0	0	14	0	35	0	0	0	2	0	0	0	1	0
PA.1F.29D	ACTGTACAGT	163	Jensen	3	75-78	Horsens	3			4300	38	0	0	0	244	0	0	0	0	0	1476	0	46	0	0	216	0	0	0	0	0	100	1	0	0	0	0	34	0	19	1	0	0	3	1	1	0	0	0
PA.1F.30D	AGACTATACT	164	Tabasco	1	75-78	Horsens	1	0.3		4192	41	0	0	2	0	0	0	1	0	0	79	0	60	0	5	30	0	0	0	0	3	284	0	0	0	0	0	8	2	8	0	0	0	12	2	0	0	1	0
PA.1F.33D	ATAGAGTACT	167	Tabasco	1	75-78	Horsens	2	0.3		3273	40	0	0	2	9	0	0	1	0	4	147	1	36	0	0	101	0	0	0	0	0	169	0	0	0	0	0	12	3	15	4	0	0	6	0	0	0	0	0
PA.1F.36D	CGACGTGACT	170	Tabasco	1	75-78	Horsens	3	0.3		3329	38	0	0	2	0	0	0	0	0	3	25	0	48	0	0	65	0	0	0	0	0	73	0	0	0	0	1	2	0	5	0	1	0	3	0	0	0	0	0
PA.1F.31D	AGCGTCGTCT	165	Tabasco	2	75-78	Horsens	1	6.3		3693	47	0	0	0	26	0	0	0	0	1	377	1	72	0	0	39	0	0	0	0	0	238	1	0	0	0	0	17	0	30	3	0	0	0	1	0	0	0	0
PA.1F.34D	CACGCTACGT	168	Tabasco	2	75-78	Horsens	2	6.3		1414	34	0	0	0	99	0	0	0	0	0	248	0	18	0	0	9	0	1	0	0	0	39	0	0	0	0	0	7	0	18	0	0	0	4	0	0	0	0	0
PA.1F.37D	TACACACACT	171	Tabasco	2	75-78	Horsens	3	6.3		3617	48	0	0	2	85	0	0	0	0	0	208	0	41	0	0	41	0	0	0	0	1	153	1	0	2	0	0	27	3	72	1	0	0	4	0	0	0	0	0
PA.1F.32D	AGTACGCTAT	166	Tabasco	3	75-78	Horsens	1			4143	42	0	0	1	153	0	0	0	0	0	1054	0	18	0	0	30	0	0	0	0	0	71	1	0	1	0	0	3	0	4	1	0	0	2	1	0	0	0	0
PA.1F.35D	CAGTAGACGT	169	Tabasco	3	75-78	Horsens	2			4049	45	0	1	1	63	0	0	2	0	0	1077	0	23	0	0	101	0	0	0	0	1	63	1	0	0	0	0	24	0	20	1	0	0	4	0	0	0	0	0
PA.1F.38D	TACACGTGAT	172	Tabasco	3	75-78	Horsens	3			2471	37	0	0	0	10	0	0	0	0	0	170	0	15	0	0	44	0	0	0	0	0	65	0	0	0	0	0	36	1	21	1	0	0	1	0	0	0	0	0
PA.1F.1A	ACGAGTGCGT	1	Mariboss	1	49-51	Flakkebjerg				613	21	0	0	0	0	0	0	0	0	0	75	0	0	0	0	4	0	0	0	0	0	0	0	0	1	0	5	16	0	0	0	0	0	3	1	0	0	0	0
PA.1F.5A	ATCAGACACG	5	Mariboss	2	49-51	Flakkebjerg				277	15	0	0	0	0	0	0	0	0	0	5	0	2	0	0	13	0	0	0	0	0	4	0	0	0	0	0	3	0	0	0	0	0	0	0	0	0	0	0
PA.1F.10A	TCTCTATGCG	9	Mariboss	3	49-51	Flakkebjerg		0		947	25	0	0	0	0	0	0	0	0	0	44	0	5	0	0	8	0	0	0	0	1	4	2	0	0	12	1	11	0	0	10	0	0	1	0	0	0	0	0
PA.1F.2A	ACGCTCGACA	2	Hereford	1	49-51	Flakkebjerg				474	25	0	0	0	0	0	0	0	0	0	13	0	0	0	2	17	0	0	1	0	0	1	0	0	1	0	0	8	0	0	1	0	0	2	0	0	0	0	0
PA.1F.6A	ATATCGCGAG	6	Hereford	2	49-51	Flakkebjerg				105	8	0	0	0	0	0	0	0	0	0	10	0	0	0	0	0	0	0	0	0	0	0	0	0	0	0	0	1	0	0	0	0	0	0	0	0	0	0	0
PA.1F.11A	TGATACGTCT	10	Hereford	3	49-51	Flakkebjerg		1		437	22	0	0	0	0	0	0	0	0	0	140	0	1	0	0	7	0	0	1	0	0	4	0	0	0	0	0	15	0	0	10	0	0	0	0	0	0	0	0
PA.1F.3A	AGACGCACTC	3	Jensen	1	49-51	Flakkebjerg				122	12	2	0	0	0	0	0	0	0	0	10	0	0	0	0	9	0	0	0	0	0	0	0	0	2	0	0	2	0	0	0	0	0	0	0	0	0	0	0
PA.1F.7A	CGTGTCTCTA	7	Jensen	2	49-51	Flakkebjerg				752	39	0	0	1	1	0	0	0	1	0	52	0	8	0	0	4	0	0	0	0	3	14	0	0	2	0	0	53	0	0	10	0	0	2	1	0	0	0	0
PA.1F.13A	CATAGTAGTG	11	Jensen	3	49-51	Flakkebjerg		0.1		756	31	0	2	0	0	0	0	0	0	0	97	0	15	0	0	7	2	0	0	0	0	5	0	0	1	1	0	18	0	0	8	0	0	1	0	0	0	0	0
PA.1F.4A	AGCACTGTAG	4	Tabasco	1	49-51	Flakkebjerg				431	22	0	0	0	0	0	0	0	0	0	32	0	0	0	0	45	0	0	1	0	0	0	0	0	0	0	0	3	0	0	0	0	0	1	0	0	0	0	0
PA.1F.8A	CTCGCGTGTC	8	Tabasco	2	49-51	Flakkebjerg				387	17	0	0	0	0	0	0	0	0	0	15	0	8	0	0	4	0	0	0	0	0	0	0	0	0	0	0	22	0	0	8	0	0	0	0	0	0	0	0
PA.1F.14A	CGAGAGATAC	12	Tabasco	3	49-51	Flakkebjerg		0		892	32	0	0	0	0	0	0	0	0	0	36	0	15	0	0	22	1	0	0	0	7	32	1	0	0	7	0	31	0	0	12	0	0	1	0	0	0	0	0
											taxonomy	k__Fungi; p__Ascomycota; c__Sordariomycetes; o__Sordariales; f__Chaetomiaceae; g__unidentified; s__Chaetomiaceae sp	k__Fungi; p__Ascomycota; c__unidentified; o__unidentified; f__unidentified; g__unidentified; s__Ascomycota sp	k__Fungi; p__Basidiomycota; c__Tremellomycetes; o__Filobasidiales; f__Filobasidiaceae; g__Cryptococcus; s__Cryptococcus wieringae	k__Fungi; p__Ascomycota; c__Dothideomycetes; o__Pleosporales; f__Phaeosphaeriaceae; g__unidentified; s__Phaeosphaeriaceae sp	k__Fungi; p__Basidiomycota; c__Tremellomycetes; o__Tremellales; f__Incertae sedis	k__Fungi; p__Ascomycota; c__Dothideomycetes; o__Pleosporales	k__Fungi; p__Basidiomycota; c__Microbotryomycetes; o__Leucosporidiales; f__Leucosporidiaceae	k__Fungi; p__Basidiomycota; c__Agaricomycetes; o__Agaricales; f__Psathyrellaceae; g__Coprinopsis	k__Fungi; p__Basidiomycota; c__Microbotryomycetes; o__Sporidiobolales; f__Incertae sedis; g__Sporobolomyces	k__Fungi; p__Ascomycota; c__Incertae sedis; o__Incertae sedis; f__Incertae sedis; g__Zymoseptoria	k__Fungi; p__Basidiomycota; c__Tremellomycetes; o__Cystofilobasidiales; f__Cystofilobasidiaceae	k__Fungi; p__Basidiomycota; c__Tremellomycetes; o__Tremellales; f__Incertae sedis; g__Dioszegia	k__Fungi; p__Basidiomycota; c__Exobasidiomycetes; o__Entylomatales	k__Fungi; p__Basidiomycota; c__Tremellomycetes; o__unidentified; f__unidentified; g__unidentified; s__Tremellomycetes sp	k__Fungi; p__Basidiomycota; c__Tremellomycetes; o__Tremellales	k__Fungi; p__Ascomycota; c__Dothideomycetes; o__unidentified; f__unidentified; g__unidentified; s__Dothideomycetes sp	k__Fungi; p__Basidiomycota	k__Fungi; p__Basidiomycota; c__Incertae sedis; o__Malasseziales; f__unidentified; g__unidentified; s__Malasseziales sp	k__Fungi; p__Basidiomycota; c__Microbotryomycetes; o__Sporidiobolales; f__Incertae sedis; g__Rhodotorula; s__Rhodotorula hordea	k__Fungi; p__Ascomycota; c__Dothideomycetes; o__Capnodiales; f__Mycosphaerellaceae	k__Fungi; p__Basidiomycota; c__Tremellomycetes; o__Tremellales; f__Incertae sedis; g__Dioszegia	k__Fungi; p__Ascomycota; c__Dothideomycetes; o__Capnodiales; f__Mycosphaerellaceae; g__Sphaerulina	k__Fungi; p__Ascomycota; c__Sordariomycetes; o__unidentified; f__unidentified; g__unidentified; s__Sordariomycetes sp	k__Fungi; p__Ascomycota	k__Fungi; p__Ascomycota; c__Eurotiomycetes; o__Eurotiales; f__Trichocomaceae; g__Penicillium	k__Fungi; p__Ascomycota; c__Dothideomycetes; o__Pleosporales	k__Fungi; p__Basidiomycota; c__Microbotryomycetes; o__Leucosporidiales; f__Leucosporidiaceae; g__Leucosporidiella; s__Leucosporidiella fragaria	k__Fungi; p__Basidiomycota; c__Tremellomycetes; o__Tremellales; f__Incertae sedis; g__Bullera; s__Bullera globospora	k__Fungi; p__Basidiomycota; c__Exobasidiomycetes; o__Incertae sedis; f__Incertae sedis; g__Tilletiopsis; s__Tilletiopsis sp OVB10_013	k__Fungi; p__Ascomycota; c__Leotiomycetes; o__Helotiales; f__Helotiaceae	k__Fungi; p__Basidiomycota; c__Agaricomycetes; o__Agaricales; f__Psathyrellaceae; g__Coprinellus	k__Fungi; p__Basidiomycota; c__Tremellomycetes; o__Filobasidiales; f__Filobasidiaceae; g__Cryptococcus; s__Cryptococcus oeirensis	k__Fungi; p__Basidiomycota; c__Tremellomycetes; o__Filobasidiales; f__Filobasidiaceae; g__Cryptococcus	k__Fungi; p__Ascomycota; c__Leotiomycetes; o__Helotiales; f__Sclerotiniaceae	k__Fungi	k__Fungi; p__Basidiomycota; c__Tremellomycetes; o__Tremellales; f__Incertae sedis; g__Dioszegia; s__Dioszegia rishiriensis	k__Fungi; p__Ascomycota; c__Taphrinomycetes; o__Taphrinales; f__Taphrinaceae; g__Lalaria	k__Fungi; p__Ascomycota; c__Dothideomycetes; o__Pleosporales; f__Phaeosphaeriaceae; g__unidentified; s__Phaeosphaeriaceae sp
[truncated: 174 more columns]
