# Supplementary material for: Spatiotemporal Variation and Networks in the Mycobiome of the Wheat Canopy
Source: Front Plant Sci. 2017 Aug 2;8:1357. doi: 10.3389/fpls.2017.01357 (PMC5539183; doi:10.3389/fpls.2017.01357)
Supplement: TABLE S2 — Adonis test carried out for partitioning of variance in fungal communities for the combined dataset and split data based on location and leaf level. [file Table_2.XLSX]

## Sheet: Table S2
Dataset	DS	Factors	R2	p
Total	Total	Location	0.44	0.001
Total	Total	Cultivar	0.04	0.001
Total	Total	Level	0.16	0.001
Total	Total	GS	0.01	0.001
Total	Total	Other	0.35	0.001
Flk	Location	Cultivar	0.15	0.001
Flk	Location	Level	0.38	0.001
Flk	Location	GS	0.02	0.001
Flk	Location	Other	0.45	0.001
Hor	Location	Cultivar	0.09	0.001
Hor	Location	Level	0.55	0.001
Hor	Location	GS	0.04	0.001
Hor	Location	Other	0.32	0.001
1_Flk	Loc_Level	Cultivar	0.26	0.001
1_Flk	Loc_Level	GS	0.3	0.001
1_Flk	Loc_Level	Other	0.44	0.001
2_Flk	Loc_Level	Cultivar	0.3	0.001
2_Flk	Loc_Level	GS	0.15	0.001
2_Flk	Loc_Level	Other	0.55	0.001
3_Flk	Loc_Level	Cultivar	0.35	0.001
3_Flk	Loc_Level	GS	0.27	0.001
3_Flk	Loc_Level	Other	0.38	0.001
1_Hro	Loc_Level	Cultivar	0
1_Hro	Loc_Level	GS	0.28	0.001
1_Hro	Loc_Level	Other	0.72	0.001
2_Hro	Loc_Level	Cultivar	0.3	0.001
2_Hro	Loc_Level	GS	0.09	0.001
2_Hro	Loc_Level	Other	0.61	0.001
3_Hro	Loc_Level	Cultivar	0.44	0.001
3_Hro	Loc_Level	GS	0
3_Hro	Loc_Level	Other	0.56	0.001
Level1	Level	Location	0.82	0.001
Level1	Level	Cultivar	0.02	0.001
Level1	Level	GS	0.01	0.001
Level1	Level	Other	0.15	0.001
Level2	Level	Location	0.6	0.001
Level2	Level	Cultivar	0.08	0.001
Level2	Level	GS	0.04	0.001
Level2	Level	Other	0.28	0.001
Level3	Level	Location	0.46	0.001
Level3	Level	Cultivar	0.13	0.001
Level3	Level	GS	0.06	0.001
Level3	Level	Other	0.35	0.001
