# Supplementary material for: Spatiotemporal Variation and Networks in the Mycobiome of the Wheat Canopy
Source: Front Plant Sci. 2017 Aug 2;8:1357. doi: 10.3389/fpls.2017.01357 (PMC5539183; doi:10.3389/fpls.2017.01357)
Supplement: TABLE S3 — Co-occurrence analysis of fungal OTUs. Spearman’s rank correlations were carried out at OTU level in R as described earlier (Williams et al., 2014). Correlations that were highly significant (P-value < 0.001) and with Spearman’s rho >0.5 and <-0.5 are listed. [file Table_3.XLSX]

## Sheet: Sheet1
Network _table
OTU1	OTU2	rho	Int	P	reads1	reads2
SH233950.06FU_FR773221_reps	SH216927.06FU_AB586986_refs	0.641682	Pos	3.43072e-18	10531	346
SH233950.06FU_FR773221_reps	SH199848.06FU_JF828314_reps	0.623724	Pos	5.30026e-17	10531	531
SH228439.06FU_FJ820707_reps	SH199848.06FU_JF828314_reps	0.755102	Pos	5.28877e-28	378	531
SH217650.06FU_AB072229_refs	SH196962.06FU_EU070927_reps	0.882822	Pos	8.87291e-49	5126	3333
SH217650.06FU_AB072229_refs	SH199848.06FU_JF828314_reps	0.772082	Pos	6.04725e-30	5126	531
SH217650.06FU_AB072229_refs	SH196961.06FU_AF444379_refs	0.746324	Pos	4.63626e-27	5126	1231
SH217650.06FU_AB072229_refs	SH228439.06FU_FJ820707_reps	0.634218	Pos	1.0939e-17	5126	378
SH196962.06FU_EU070927_reps	SH199848.06FU_JF828314_reps	0.808684	Pos	9.13595e-35	3333	531
SH196962.06FU_EU070927_reps	SH196959.06FU_AY562153_reps	0.683265	Pos	2.85233e-21	3333	544
SH196962.06FU_EU070927_reps	SH228439.06FU_FJ820707_reps	0.671737	Pos	2.28616e-20	3333	378
SH196962.06FU_EU070927_reps	SH197545.06FU_AF149926_reps	0.608108	Pos	4.98319e-16	3333	291
SH196961.06FU_AF444379_refs	SH196962.06FU_EU070927_reps	0.815689	Pos	8.29505e-36	1231	3333
SH196961.06FU_AF444379_refs	SH196959.06FU_AY562153_reps	0.691341	Pos	6.26462e-22	1231	544
SH196961.06FU_AF444379_refs	SH199848.06FU_JF828314_reps	0.673711	Pos	1.61148e-20	1231	531
SH196706.06FU_AY069996_reps	SH217650.06FU_AB072229_refs	0.881114	Pos	2.34449e-48	22500	5126
SH196706.06FU_AY069996_reps	SH196962.06FU_EU070927_reps	0.804174	Pos	4.06584e-34	22500	3333
SH196706.06FU_AY069996_reps	SH199848.06FU_JF828314_reps	0.68464	Pos	2.21146e-21	22500	531
SH196706.06FU_AY069996_reps	SH196961.06FU_AF444379_refs	0.661586	Pos	1.32465e-19	22500	1231
SH196529.06FU_JF700867_refs	SH196706.06FU_AY069996_reps	-0.832581	Neg	1.63257e-38	38017	22500
SH196529.06FU_JF700867_refs	SH217650.06FU_AB072229_refs	-0.746337	Neg	4.62143e-27	38017	5126
SH196529.06FU_JF700867_refs	SH196962.06FU_EU070927_reps	-0.624002	Neg	5.08699e-17	38017	3333
SH198055.06FU_AF444469_refs	SH233950.06FU_FR773221_reps	-0.670367	Neg	2.90962e-20	31097	10531
SH198055.06FU_AF444469_refs	SH196962.06FU_EU070927_reps	-0.64678	Neg	1.52522e-18	31097	3333
SH198055.06FU_AF444469_refs	SH199848.06FU_JF828314_reps	-0.627998	Neg	2.80734e-17	31097	531
Node (OTU taxa)
OTU	Taxa2
SH216927.06FU_AB586986_refs	Monographella
SH199848.06FU_JF828314_reps	Tilletiopsis
SH196962.06FU_EU070927_reps	Dioszegia1
SH196961.06FU_AF444379_refs	Dioszegia2
SH228439.06FU_FJ820707_reps	Entylomatales
SH196959.06FU_AY562153_reps	Dioszegia3
SH197545.06FU_AF149926_reps	Phoma
SH217650.06FU_AB072229_refs	Cystofilobasidiaceae
SH196706.06FU_AY069996_reps	Sporobolomyces
SH233950.06FU_FR773221_reps	Pleosporales
SH196529.06FU_JF700867_refs	Zymoseptoria
SH198055.06FU_AF444469_refs	Cryptococcus
